# Supplementary material for: p53 amplifies Toll-like receptor 5 response in human primary and cancer cells through interaction with multiple signal transduction pathways
Source: Oncotarget. 2015 Jun 10;6(19):16963–80. doi: 10.18632/oncotarget.4435 (PMC4627285; doi:10.18632/oncotarget.4435)
Supplement: Supplementary file 2 [file oncotarget-06-16963-s002.xlsx]

## Sheet: FinalTableInclChIPandSB
Supplemental Table 1. List of Synergistic Targets genes						V-con=MCF7-vector+DMSO					VNF=MCF7-vector+Nutlin-3+Flagellin
						V-nut=MCF7-vector+Nutlin-3					p53iNF=MCF7-p53i+Nutlin-3+Flagellin
						V-Flag=MCF7-vector+DMSO+Flagellin
Sensitivity to SB=at least 50% reduction in expression due to 90 min inhibition of p38 with SB203580 prior to flagellin
Bound in ChIP-Seq=genes bound by p53 following Nutlin-3 treatment of MCF7 cells, based on published experiment [26]. For a cutoff, we used a threshold of 3 for p53/IgG ratio and p-value of 0.025 in the published list.
Probes induced >2 fold by a combination of Nutlin and Flagellin compared with each drug separately AND also synergy factor >1.5 in Vector cells AND VNF/p53iNF>2
																			Synergy
Probe.Set.ID	Gene Symbol	Gene Title	Bound in ChIP seq	Sensitivity to SB	NFκB RE	V-nut/V-con		V-Flag/V-con		VNF/V-con		VNF/V-nut		VNF/V-flag		VNF/p53iNF			(VNF/Vcon)/(V-nut/V-con)(V-flag/V-con)
227361_at	HS3ST3B1	Heparan sulfate (glucosamine) 3-O-sulfotransferase 3B1				1.54048		1.28046		38.7762		25.1714		30.2829		17.1677			19.6581
239814_at	---	---				7.16865		1.17715		14.8578		2.07261		12.6219		7.92753			1.76071
227184_at	PTAFR	platelet-activating factor receptor				2.08946		4.45209		14.9751		7.16694		3.3636		6.61104			1.60979
229814_at		Transcribed locus				2.1172		1.21679		9.61844		4.543		7.90478		6.34619			3.7336
230778_at	---	Transcribed locus				2.26754		1.37823		7.79641		3.43826		5.65682		5.33119			2.49469
225897_at	MARCKS	Myristoylated alanine-rich protein kinase C substrate				1.78531		1.70726		4.9207		2.75621		2.88222		4.99006			1.61441
226560_at	SGPP2	Transcribed locus, strongly similar to NP_689599.2 sphingosine 1-phosphate phosphohydrolase 2 [Homo sapiens]				1.09298		6.3304		16.7795		15.352		2.65061		4.31774			2.42512
241455_at	C6orf132	Transcribed locus, strongly similar to XP_371820.3 PREDICTED: similar to AI661453 protein [Homo sapiens]				0.997353		1.33781		4.09995		4.11084		3.06468		4.29654			3.07281
236982_at	---	CDNA clone IMAGE:5270500				1.07841		1.51878		5.05685		4.68916		3.32954		4.07457			3.08745
231214_at	---	Transcribed locus				1.1162		2.2297		5.42594		4.8611		2.43349		3.75587			2.18016
230650_at	---	CDNA FLJ12909 fis, clone NT2RP2004400				1.03491		1.08241		4.15959		4.01927		3.84289		3.66235			3.71325
242466_at	---	Transcribed locus				1.36766		1.64117		6.37229		4.65926		3.88278		3.42859			2.83899
238725_at	---	---				1.28822		3.70377		13.4014		10.4031		3.61833		3.38884			2.80878
231489_x_at	---	Transcribed locus, weakly similar to NP_694983.1 hypothetical protein FLJ25952 [Homo sapiens]				1.3409		0.955841		3.13279		2.33633		3.27752		3.32782			2.44426
235343_at	---	---				0.374959		1.3002		5.96379		15.9052		4.58684		3.14097			12.2329
225750_at	---	CDNA FLJ14162 fis, clone NT2RM4002504				1.52372		1.00629		4.04407		2.65408		4.0188		2.97836			2.63749
217164_at	---	---				0.790461		1.09054		2.38541		3.01775		2.18737		2.90153			2.76721
221765_at	---	---				1.11062		1.40282		2.90286		2.61374		2.0693		2.83222			1.8632
225328_at	---	CDNA FLJ39585 fis, clone SKMUS2006633				1.97819		1.54495		6.61251		3.3427		4.28009		2.73342			2.16364
1564807_at	---	CDNA clone IMAGE:4690950				1.03474		1.09222		3.05144		2.94898		2.79379		2.67336			2.69999
226725_at	---	Transcribed locus				1.06106		1.23646		3.81676		3.59712		3.08685		2.55713			2.90921
244497_at	---	---				1.53162		1.35126		3.34357		2.18304		2.47441		2.54843			1.61555
226756_at	---	CDNA FLJ25556 fis, clone JTH02629				1.6419		1.17385		3.64329		2.21896		3.10371		2.47635			1.89032
231403_at	---	---				1.02741		1.04247		3.57818		3.48272		3.43242		2.29745			3.34084
228528_at	---	CDNA FLJ41270 fis, clone BRAMY2036387				0.892956		0.943027		2.01485		2.25638		2.13658		2.28225			2.3927
236898_at	---	Transcribed locus				0.765653		1.429		3.0557		3.99097		2.13835		2.21967			2.79285
1558938_at	---	Homo sapiens, clone IMAGE:5222953, mRNA				1.11344		1.521		3.25947		2.92738		2.14297		2.19359			1.92463
227755_at	---	CDNA clone IMAGE:4077090				1.42579		1.53428		4.08524		2.86525		2.66265		2.1363			1.86749
1569952_x_at	---	CDNA clone IMAGE:4814292		+		1.10206		2.33509		6.34361		5.75614		2.71664		2.24383			2.46506
232277_at	---	CDNA FLJ11980 fis, clone HEMBB1001304		+		1.09214		2.00279		4.88574		4.47354		2.43947		2.66628			2.23365
225847_at	AADACL1	arylacetamide deacetylase-like 1	+			1.86911		1.54202		4.51121		2.41356		2.92552		3.84987			1.56519
213497_at	ABTB2	ankyrin repeat and BTB (POZ) domain containing 2	+			1.602		1.63008		4.80779		3.00111		2.94943		2.31959			1.84109
244753_at	ACTN4	Actinin, alpha 4	+			0.746145		0.613084		1.81832		2.43695		2.96586		2.33671			3.97491
205746_s_at	ADAM17	ADAM metallopeptidase domain 17 (tumor necrosis factor, alpha, converting enzyme)				1.1489		1.2141		2.47326		2.15272		2.03711		2.27447			1.77309
205013_s_at	ADORA2A	adenosine A2a receptor	+			1.11718		4.30509		19.5057		17.4598		4.53085		2.25168			4.05563
209869_at	ADRA2A	adrenergic, alpha-2A-, receptor /// adrenergic, alpha-2A-, receptor	+		+	0.966751		1.5318		3.073		3.17869		2.00613		2.18271			2.07513
201952_at	ALCAM	activated leukocyte cell adhesion molecule	+			0.933195		2.18697		4.58271		4.91077		2.09547		2.55488			2.24547
201951_at	ALCAM	activated leukocyte cell adhesion molecule	+	+		0.775152		1.96698		4.54215		5.85969		2.3092		2.42135			2.97903
221653_x_at	APOL2	apolipoprotein L, 2			+	1.29848		2.26158		7.59245		5.84717		3.35714		2.3289			2.58543
39249_at	AQP3	aquaporin 3 (Gill blood group)				3.06841		1.26323		10.5665		3.44365		8.3647		8.84046			2.72607
203747_at	AQP3	aquaporin 3 (Gill blood group)				2.57412		1.15965		5.6509		2.19527		4.87293		5.17884			1.89304
202672_s_at	ATF3	activating transcription factor 3	+			2.39635		2.6895		12.4416		5.19189		4.62599		3.08929			1.93043
1554980_a_at	ATF3	activating transcription factor 3	+			1.20687		1.3377		4.00509		3.31859		2.994		2.71477			2.48081
212136_at	ATP2B4	ATPase, Ca++ transporting, plasma membrane 4	+			2.26588		1.06855		4.86667		2.1478		4.55446		4.53691			2.01002
1552532_a_at	ATP6V1C2	ATPase, H+ transporting, lysosomal 42kDa, V1 subunit C2	+	+	+	1.02642		1.23593		3.72715		3.63121		3.01566		3.41104			2.93804
216627_s_at	B4GALT1	UDP-Gal:betaGlcNAc beta 1,4- galactosyltransferase, polypeptide 1	+			1.31394		2.09672		7.23847		5.50897		3.45227		6.07816			2.62742
211631_x_at	B4GALT1	UDP-Gal:betaGlcNAc beta 1,4- galactosyltransferase, polypeptide 1 /// UDP-Gal:betaGlcNAc beta 1,4- galactosyltransferase, polypeptide 1	+			1.12145		1.2294		3.19069		2.84514		2.59532		2.65894			2.31424
1559391_s_at	B4GALT5	UDP-Gal:betaGlcNAc beta 1,4- galactosyltransferase, polypeptide 5				0.74569		0.971758		2.53746		3.40283		2.6112		2.22462			3.50173
211692_s_at	BBC3	BCL2 binding component 3 /// BCL2 binding component 3	+		+	2.08803		1.5032		5.31135		2.54372		3.53336		3.09964			1.6922
205681_at	BCL2A1	BCL2-related protein A1		+	+	0.980461		1.27851		34.9798		35.6769		27.3598		4.31222			27.9051
225606_at	BCL2L11	BCL2-like 11 (apoptosis facilitator)	+			0.941542		1.21023		3.16292		3.3593		2.61349		2.53978			2.77575
205780_at	BIK	BCL2-interacting killer (apoptosis-inducing)				1.3262		0.816455		3.309		2.4951		4.05289		3.76445			3.05601
230499_at	BIRC3	Baculoviral IAP repeat-containing 3			+	1.47884		2.23062		11.4862		7.76703		5.14934		2.74848			3.482
203502_at	BPGM	2,3-bisphosphoglycerate mutase /// 2,3-bisphosphoglycerate mutase	+	+	+	0.761175		0.973093		8.82089		11.5885		9.0648		4.13433			11.909
205299_s_at	BTN2A2	butyrophilin, subfamily 2, member A2				1.11089		1.27188		2.64868		2.38428		2.08249		2.01363			1.87461
204821_at	BTN3A3	butyrophilin, subfamily 3, member A3				1.13692		1.49099		3.02235		2.65837		2.02707		2.46928			1.78295
204820_s_at	BTN3A3 /// BTN3A2	butyrophilin, subfamily 3, member A3 /// butyrophilin, subfamily 3, member A2				1.02241		1.62381		5.32921		5.21238		3.28191		2.75251			3.20996
220987_s_at	C11ORF17 /// NUAK2	chromosome 11 open reading frame 17 /// chromosome 11 open reading frame 17 /// NUAK family, SNF1-like kinase, 2 /// NUAK family, SNF1-like kinase, 2			+	1.41718		1.68052		3.60999		2.54731		2.14814		2.49107			1.51579
1553142_at	C13ORF31 (LACC1)	chromosome 13 open reading frame 31	+		+	2.25517		1.6193		6.88732		3.05401		4.25327		5.70335			1.88601
1553141_at	C13ORF31	chromosome 13 open reading frame 31	+		+	1.17417		1.05833		2.89417		2.46486		2.73466		2.55272			2.32901
230677_at	C14ORF73	chromosome 14 open reading frame 73				1.213		1.54251		4.23452		3.49095		2.74522		2.88645			2.26317
242649_x_at	C15ORF21	chromosome 15 open reading frame 21				1.1082		1.22485		2.48277		2.24036		2.027		2.17651			1.82909
223484_at	C15ORF48	chromosome 15 open reading frame 48		+		1.32078		12.5985		129.511		98.0563		10.2798		19.2449			7.78317
225604_s_at	C9ORF19	chromosome 9 open reading frame 19			+	2.07835		1.7157		7.28902		3.50713		4.24842		3.09575			2.04414
224311_s_at	CAB39	calcium binding protein 39				1.18093		1.10751		2.37542		2.01148		2.14483		2.15159			1.81622
205476_at	CCL20	chemokine (C-C motif) ligand 20			+	1.21898		10.8556		56.9596		46.7273		5.24702		3.3326			4.30444
207861_at	CCL22	chemokine (C-C motif) ligand 22		+		1.08425		1.63046		7.78011		7.17556		4.77172		3.42681			4.40094
217523_at	CD44	CD44 molecule (Indian blood group)	+			1.40048		1.21432		11.8489		8.4606		9.75764		7.14807			6.96735
212063_at	CD44	CD44 molecule (Indian blood group)	+			3.91638		1.05018		9.39201		2.39813		8.94325		3.69239			2.28355
1557905_s_at	CD44	CD44 molecule (Indian blood group)	+			2.05122		1.12182		5.99162		2.921		5.34098		3.18445			2.6038
210916_s_at	CD44	CD44 molecule (Indian blood group)	+			1.89419		1.00743		5.13318		2.70996		5.09533		2.87505			2.68998
204489_s_at	CD44	CD44 molecule (Indian blood group)	+			2.48204		1.20329		6.47863		2.61021		5.38412		2.72192			2.16923
209835_x_at	CD44	CD44 molecule (Indian blood group)	+			2.24344		1.11298		5.78026		2.57652		5.19348		2.6441			2.31496
212014_x_at	CD44	CD44 molecule (Indian blood group)	+			2.37232		1.16453		6.02612		2.54018		5.17471		2.63287			2.18129
204490_s_at	CD44	CD44 molecule (Indian blood group)	+			2.29819		1.2137		5.89253		2.56398		4.85503		2.56708			2.11254
242974_at	CD47	CD47 molecule	+		+	1.13446		2.79963		7.28793		6.42413		2.60318		3.13294			2.29464
226056_at	CDGAP	Cdc42 GTPase-activating protein				1.24554		1.67651		6.05152		4.85854		3.6096		3.08858			2.89801
201130_s_at	CDH1	cadherin 1, type 1, E-cadherin (epithelial)	+			1.4518		0.693089		2.94182		2.02633		4.2445		4.71215			2.92362
202357_s_at	CFB	complement factor B		+	+	0.96609		8.24772		32.644		33.7898		3.95794		3.96656			4.09687
211317_s_at	CFLAR	CASP8 and FADD-like apoptosis regulator	+			1.45955		0.939259		4.19728		2.87574		4.46871		3.82259			3.06171
211316_x_at	CFLAR	CASP8 and FADD-like apoptosis regulator	+			1.65255		1.10143		3.50403		2.12037		3.18135		3.01007			1.92511
208485_x_at	CFLAR	CASP8 and FADD-like apoptosis regulator	+			1.40412		1.09534		3.15283		2.24541		2.87841		2.97584			2.04998
210564_x_at	CFLAR	CASP8 and FADD-like apoptosis regulator	+			1.27083		1.39822		2.94397		2.31657		2.10551		2.30141			1.6568
238967_at	CLDN1	Claudin 1	+			1.62252		1.43872		4.21318		2.59669		2.92843		2.38773			1.80487
207420_at	COLEC10	collectin sub-family member 10 (C-type lectin)		+		1.49232		1.80109		5.8531		3.92216		3.24976		5.05606			2.17766
221541_at	CRISPLD2	cysteine-rich secretory protein LCCL domain containing 2	+			1.58293		0.996482		3.92452		2.47927		3.93837		2.15354			2.48802
209716_at	CSF1	colony stimulating factor 1 (macrophage)	+		+	1.14112		2.11733		4.76497		4.17569		2.25047		2.26026			1.97215
823_at	CX3CL1	chemokine (C-X3-C motif) ligand 1			+	1.02704		1.3909		3.67273		3.57602		2.64054		2.29029			2.57101
210163_at	CXCL11	chemokine (C-X-C motif) ligand 11		+	+	0.885969		1.52493		3.66453		4.13619		2.40308		2.17582			2.71238
211122_s_at	CXCL11	chemokine (C-X-C motif) ligand 11		+	+	0.904169		1.59847		5.34344		5.90978		3.34285		3.48729			3.69716
202434_s_at	CYP1B1	cytochrome P450, family 1, subfamily B, polypeptide 1	+			1.14709		0.986384		2.7759		2.41995		2.81421		2.64204			2.45336
214234_s_at	CYP3A5	cytochrome P450, family 3, subfamily A, polypeptide 5		+		0.996775		1.11365		10.2756		10.3088		9.2269		8.34639			9.25675
214235_at	CYP3A5	cytochrome P450, family 3, subfamily A, polypeptide 5		+		1.05316		1.16014		27.9028		26.4943		24.0512		13.8889			22.8371
222859_s_at	DAPP1	dual adaptor of phosphotyrosine and 3-phosphoinositides				1.07607		3.12745		17.1852		15.9704		5.49497		8.8521			5.10653
222858_s_at	DAPP1	dual adaptor of phosphotyrosine and 3-phosphoinositides				0.995874		1.5927		5.03297		5.05383		3.16002		3.21176			3.17311
218943_s_at	DDX58	DEAD (Asp-Glu-Ala-Asp) box polypeptide 58			+	1.31038		3.73374		12.1219		9.25066		3.24657		2.63887			2.47758
222793_at	DDX58	DEAD (Asp-Glu-Ala-Asp) box polypeptide 58				1.19369		2.67872		7.13049		5.97349		2.6619		2.40555			2.22998
214787_at	DENND4A	DENN/MADD domain containing 4A			+	1.04857		1.94611		5.05446		4.82035		2.59721		2.23478			2.47691
1554352_s_at	DENND4A	DENN/MADD domain containing 4A			+	0.976594		1.91224		4.333		4.43685		2.26593		2.05134			2.32024
202859_x_at	DENND4B	DENN/MADD domain containing 4B				0.973007		4.90871		47.882		49.2103		9.75449		9.58737			10.0251
215253_s_at	DSCR1	Down syndrome critical region gene 1			+	1.24445		2.26696		7.80228		6.26966		3.44174		2.93351			2.76567
232682_at	DSU	dilute suppressor				1.59407		1.43641		3.57129		2.24036		2.48626		2.3879			1.55969
215732_s_at	DTX2	deltex homolog 2 (Drosophila)				1.19308		1.02319		2.54229		2.13086		2.48466		2.63477			2.08256
215501_s_at	DUSP10	dual specificity phosphatase 10			+	2.12844		1.41808		4.53633		2.13129		3.19893		2.65753			1.50295
209457_at	DUSP5	dual specificity phosphatase 5				1.4071		1.17855		3.83504		2.72549		3.25404		3.88688			2.31258
219424_at	EBI3	Epstein-Barr virus induced gene 3			+	0.833593		2.71702		7.64256		9.16822		2.81285		2.72195			3.37436
201983_s_at	EGFR	epidermal growth factor receptor (erythroblastic leukemia viral (v-erb-b) oncogene homolog, avian)				2.80019		0.976101		11.9383		4.26338		12.2306		5.65666			4.36777
224999_at	EGFR	Epidermal growth factor receptor (erythroblastic leukemia viral (v-erb-b) oncogene homolog, avian)				4.08583		1.61169		19.4708		4.76544		12.081		4.88641			2.9568
232541_at	EGFR	Epidermal growth factor receptor (erythroblastic leukemia viral (v-erb-b) oncogene homolog, avian)				1.14386		0.988336		3.65994		3.19964		3.70313		3.41512			3.2374
201984_s_at	EGFR	epidermal growth factor receptor (erythroblastic leukemia viral (v-erb-b) oncogene homolog, avian)				2.21685		1.21094		5.77789		2.60635		4.7714		2.60501			2.15233
209037_s_at	EHD1	EH-domain containing 1	+		+	3.0152		1.06574		6.60932		2.192		6.20165		3.65531			2.0568
222221_x_at	EHD1	EH-domain containing 1	+		+	2.11803		1.04115		4.32484		2.04191		4.1539		3.16331			1.96121
209038_s_at	EHD1	EH-domain containing 1	+		+	1.5522		1.03491		3.39581		2.18774		3.28127		2.85778			2.11395
219850_s_at	EHF	ets homologous factor	+	+	+	0.775719		1.32255		2.79352		3.6012		2.11223		2.07863			2.72293
207610_s_at	EMR2	egf-like module containing, mucin-like, hormone receptor-like 2				0.983284		0.987906		2.46274		2.50461		2.49289		2.05963			2.53527
201340_s_at	ENC1	ectodermal-neural cortex (with BTB-like domain)	+			2.75553		1.69521		11.2482		4.08203		6.63529		5.14753			2.40799
218498_s_at	ERO1L	ERO1-like (S. cerevisiae)				1.276		1.07864		3.19917		2.50719		2.96593		2.59191			2.3244
232174_at	EXT1	Exostoses (multiple) 1	+			0.855355		0.912718		2.0563		2.40403		2.25294		2.33857			2.63392
229695_at	FAM107B	Family with sequence similarity 107, member B	+			1.68165		1.21011		6.67718		3.9706		5.51782		3.10444			3.28119
223059_s_at	FAM107B	family with sequence similarity 107, member B	+			2.13084		1.66782		6.80434		3.19327		4.07978		2.29242			1.91464
223058_at	FAM107B	family with sequence similarity 107, member B	+			2.15013		1.86095		6.5311		3.03754		3.50955		2.15598			1.63225
239331_at	FLJ43663	Hypothetical protein FLJ43663				1.33801		1.32763		2.90422		2.17056		2.18752		2.05385			1.63491
227618_at	FLJ44635	TPT1-like protein				2.25431		1.87215		8.59277		3.81172		4.5898		2.57532			2.03601
238028_at	FLJ90086	similar to AI661453 protein				1.02987		1.41227		4.15174		4.0313		2.93977		3.37471			2.85449
229272_at	FNBP4	formin binding protein 4				0.828901		0.86121		1.91238		2.30713		2.22058		2.03703			2.67894
205890_s_at	GABBR1 /// UBD	gamma-aminobutyric acid (GABA) B receptor, 1 /// ubiquitin D			+	1.05178		3.94297		19.5426		18.5804		4.9563		2.62626			4.71228
202269_x_at	GBP1	guanylate binding protein 1, interferon-inducible, 67kDa /// guanylate binding protein 1, interferon-inducible, 67kDa		+		1.07728		5.87439		21.9983		20.4201		3.74478		2.61836			3.47613
231577_s_at	GBP1	guanylate binding protein 1, interferon-inducible, 67kDa		+		0.928698		6.62694		24.3258		26.1935		3.67075		2.15817			3.95258
202748_at	GBP2	guanylate binding protein 2, interferon-inducible /// guanylate binding protein 2, interferon-inducible				1.41828		3.52697		9.28548		6.54699		2.63271		2.64368			1.85626
242907_at	GBP2	guanylate binding protein 2, interferon-inducible				1.17979		11.3677		25.3327		21.4722		2.22849		2.16258			1.88888
223434_at	GBP3	guanylate binding protein 3			+	2.90331		11.7086		69.686		24.0022		5.95171		6.58287			2.04997
205100_at	GFPT2	glutamine-fructose-6-phosphate transaminase 2	+		+	1.90507		1.59516		15.7075		8.24511		9.84703		5.09706			5.16884
232195_at	GPR158	G protein-coupled receptor 158				1.32501		1.51229		4.74875		3.58394		3.1401		3.34412			2.36987
212642_s_at	HIVEP2	human immunodeficiency virus type I enhancer binding protein 2	+			1.48124		1.64483		4.73983		3.19992		2.88165		3.04069			1.94544
212641_at	HIVEP2	human immunodeficiency virus type I enhancer binding protein 2	+			1.28246		1.63199		4.29978		3.35275		2.63468		2.84107			2.05439
209140_x_at	HLA-B	major histocompatibility complex, class I, B			+	1.36764		1.84059		5.21082		3.81008		2.83106		2.8816			2.07004
211911_x_at	HLA-B	major histocompatibility complex, class I, B /// major histocompatibility complex, class I, B			+	1.18567		1.56296		3.35796		2.83212		2.14846		2.28288			1.81203
200905_x_at	HLA-E	major histocompatibility complex, class I, E				2.34094		1.5455		5.44445		2.32575		3.52277		2.28714			1.50485
221875_x_at	HLA-F	major histocompatibility complex, class I, F				1.31931		1.44728		3.0784		2.33334		2.12703		2.21169			1.61223
210514_x_at	HLA-G	HLA-G histocompatibility antigen, class I, G				1.29619		1.28617		2.89983		2.2372		2.25463		2.06434			1.73943
205822_s_at	HMGCS1	3-hydroxy-3-methylglutaryl-Coenzyme A synthase 1 (soluble)			+	1.13281		1.21981		2.73307		2.41264		2.24058		2.15705			1.97789
203665_at	HMOX1	heme oxygenase (decycling) 1	+			1.36815		1.10156		5.3631		3.91997		4.86862		4.28558			3.55855
202638_s_at	ICAM1	intercellular adhesion molecule 1 (CD54), human rhinovirus receptor	+		+	1.60048		9.34157		30.9212		19.32		3.31007		3.66581			2.06817
202637_s_at	ICAM1	intercellular adhesion molecule 1 (CD54), human rhinovirus receptor	+			1.34745		4.68799		14.708		10.9154		3.13737		3.25944			2.32837
215485_s_at	ICAM1	intercellular adhesion molecule 1 (CD54), human rhinovirus receptor	+			1.17896		1.5307		3.33916		2.83229		2.18146		2.19844			1.85033
219209_at	IFIH1	interferon induced with helicase C domain 1			+	0.519549		2.37302		5.56793		10.7168		2.34635		2.29551			4.51613
211676_s_at	IFNGR1	interferon gamma receptor 1 /// interferon gamma receptor 1			+	1.34707		1.56099		4.67606		3.47129		2.99557		2.062			2.22377
239430_at	IGFL1	insulin growth factor-like family member 1	+	+		1.61227		17.8463		119.57		74.1625		6.7		4.82141			4.15563
205992_s_at	IL15	interleukin 15			+	1.04072		1.53602		7.37712		7.08849		4.80273		3.50855			4.61483
217371_s_at	IL15	interleukin 15			+	0.808593		0.96005		2.46117		3.04378		2.56359		2.41644			3.17044
205403_at	IL1R2	interleukin 1 receptor, type II			+	1.40041		1.00236		3.3076		2.36188		3.29981		3.04039			2.35631
211372_s_at	IL1R2	interleukin 1 receptor, type II			+	1.19002		0.923552		2.50436		2.10447		2.71167		2.33869			2.27868
205207_at	IL6	interleukin 6 (interferon, beta 2)		+	+	1.27003		1.57574		14.6604		11.5433		9.30381		6.23949			7.32565
211506_s_at	IL8	interleukin 8			+	1.18455		2.18754		19.1735		16.1863		8.76485		11.0109			7.3993
231779_at	IRAK2	interleukin-1 receptor-associated kinase 2			+	1.11481		14.7333		52.7219		47.2923		3.57841		3.53252			3.20989
202531_at	IRF1	interferon regulatory factor 1	+		+	1.4831		3.20736		7.29741		4.92036		2.27521		2.37846			1.53409
204698_at	ISG20	interferon stimulated exonuclease gene 20kDa	+		+	0.972679		1.64166		3.70307		3.80708		2.25568		3.85659			2.31904
33304_at	ISG20	interferon stimulated exonuclease gene 20kDa	+			1.05704		1.51065		3.58433		3.39091		2.3727		3.70987			2.24466
205032_at	ITGA2	integrin, alpha 2 (CD49B, alpha 2 subunit of VLA-2 receptor)	+			1.23368		0.80464		2.4706		2.00262		3.07044		3.19011			2.48885
236251_at	ITGAV	Integrin, alpha V (vitronectin receptor, alpha polypeptide, antigen CD51)	+		+	1.74105		1.76678		6.38432		3.66695		3.61353		3.51497			2.0755
232797_at	ITGAV	Integrin, alpha V (vitronectin receptor, alpha polypeptide, antigen CD51)	+		+	1.63587		1.80513		4.96995		3.03811		2.75324		3.33921			1.68304
208084_at	ITGB6	integrin, beta 6	+	+		1.28476		1.14367		4.08233		3.17752		3.5695		3.09937			2.77835
208083_s_at	ITGB6	integrin, beta 6	+	+		1.44345		1.30499		11.9705		8.29303		9.17293		8.47337			6.35488
205816_at	ITGB8	integrin, beta 8			+	1.42223		4.86088		18.504		13.0105		3.80671		4.44447			2.67658
1552610_a_at	JAK1	Janus kinase 1 (a protein tyrosine kinase)				1.75816		1.1311		3.82347		2.1747		3.38031		2.1529			1.92264
1562966_at	KIAA1217	KIAA1217	+			0.97904		1.22589		3.57096		3.64741		2.91297		3.41474			2.97533
231807_at	KIAA1217	KIAA1217	+			1.43587		1.99363		4.98667		3.47294		2.5013		2.48492			1.74202
220266_s_at	KLF4	Kruppel-like factor 4 (gut)				2.29507		1.64172		6.56169		2.85904		3.99685		7.06695			1.74149
208960_s_at	KLF6	Kruppel-like factor 6	+		+	0.945749		0.921829		1.89805		2.00693		2.05901		2.68607			2.17712
235252_at	KSR1	Kinase suppressor of ras 1				2.65431		1.64006		6.90181		2.60023		4.20828		3.11368			1.58545
203726_s_at	LAMA3	laminin, alpha 3			+	1.96585		0.978128		8.55342		4.35101		8.74469		5.1396			4.4483
202267_at	LAMC2	laminin, gamma 2	+	+		2.98235		1.56808		18.2553		6.12111		11.6418		6.48192			3.90355
207517_at	LAMC2	laminin, gamma 2	+	+		1.50535		1.27094		17.4816		11.6129		13.7549		10.8998			9.13732
205569_at	LAMP3	lysosomal-associated membrane protein 3		+	+	0.654337		3.22546		10.0159		15.307		3.10527		2.14915			4.74567
212531_at	LCN2	lipocalin 2 (oncogene 24p3)		+	+	1.09389		6.0979		21.9498		20.0658		3.59956		2.11823			3.29061
202067_s_at	LDLR	low density lipoprotein receptor (familial hypercholesterolemia)			+	0.918877		0.913197		1.89148		2.05847		2.07128		2.05228			2.25414
1557049_at	LOC149478	Hypothetical protein LOC149478				3.06267		1.47725		7.386		2.41162		4.99982		4.84695			1.6325
237460_x_at	LOC283551	hypothetical protein LOC283551				1.54261		1.25273		3.39991		2.204		2.714		4.24605			1.75936
1555847_a_at	LOC284454	hypothetical protein LOC284454				2.61915		1.28337		9.43859		3.60369		7.35454		8.56699			2.80799
227099_s_at	LOC387763	hypothetical LOC387763				1.31231		1.0879		4.45044		3.39129		4.09087		5.07524			3.11729
217104_at	LOC400410	similar to cervical cancer suppressor-1				1.39161		1.12602		3.01511		2.16664		2.67766		2.70428			1.92415
229566_at	LOC645638 /// LOC650626	similar to WDNM1 homolog /// similar to WDNM1 homolog		+		1.18171		3.18284		7.36239		6.23029		2.31315		2.46924			1.95746
223552_at	LRRC4	leucine rich repeat containing 4				1.89325		1.41115		4.13597		2.18459		2.93092		3.21466			1.54809
210754_s_at	LYN	v-yes-1 Yamaguchi sarcoma viral related oncogene homolog	+		+	1.63715		5.42424		30.2396		18.4708		5.57489		3.63071			3.40523
202626_s_at	LYN	v-yes-1 Yamaguchi sarcoma viral related oncogene homolog /// v-yes-1 Yamaguchi sarcoma viral related oncogene homolog	+		+	2.01576		7.14307		33.9313		16.833		4.75024		2.68786			2.35655
202625_at	LYN	v-yes-1 Yamaguchi sarcoma viral related oncogene homolog /// v-yes-1 Yamaguchi sarcoma viral related oncogene homolog	+		+	2.58793		8.6487		36.8019		14.2206		4.25519		2.20936			1.64425
224568_x_at	MALAT1	metastasis associated lung adenocarcinoma transcript 1 (non-coding RNA)				1.54242		0.572678		3.256		2.11097		5.68556		4.06116			3.68614
243999_at	MAP4	microtubule-associated protein 4				0.9741		1.35909		14.1686		14.5454		10.4251		5.66845			10.7023
201670_s_at	MARCKS	myristoylated alanine-rich protein kinase C substrate				1.36988		1.86047		4.14298		3.02435		2.22685		4.07182			1.62558
213002_at	MARCKS	Myristoylated alanine-rich protein kinase C substrate				1.36958		1.81117		3.90323		2.84995		2.1551		3.39422			1.57354
200796_s_at	MCL1	myeloid cell leukemia sequence 1 (BCL2-related)				1.13293		1.15798		2.70577		2.38828		2.33663		2.80428			2.06246
230864_at	MGC42105	hypothetical protein MGC42105			+	5.63226		1.44373		17.0165		3.02126		11.7865		12.5225			2.09268
221477_s_at	MGC5618	hypothetical protein MGC5618				0.815286		2.56584		7.28777		8.93891		2.8403		2.04198			3.48381
212472_at	MICAL2	microtubule associated monoxygenase, calponin and LIM domain containing 2	+		+	1.60613		1.75631		5.02068		3.12594		2.85866		2.3384			1.77984
236347_at	MMAA	methylmalonic aciduria (cobalamin deficiency) cblA type				1.24107		1.24368		3.26144		2.62792		2.62241		2.4088			2.11302
210528_at	MR1	major histocompatibility complex, class I-related	+			1.07575		0.965693		2.20021		2.04528		2.27838		2.34698			2.11794
214975_s_at	MTMR1	myotubularin related protein 1			+	0.824617		0.908978		1.97121		2.39046		2.16861		2.23156			2.62983
228846_at	MXD1	MAX dimerization protein 1	+		+	2.15049		1.53302		5.90067		2.74387		3.84905		3.65481			1.78985
226275_at	MXD1	MAX dimerization protein 1	+		+	2.0442		1.12835		4.9783		2.43534		4.41201		3.48116			2.15831
216222_s_at	MYO10	myosin X	+			1.57931		0.864824		3.28306		2.0788		3.79622		3.11193			2.40373
218330_s_at	NAV2	neuron navigator 2	+			1.86558		1.17367		4.964		2.66084		4.22947		4.37204			2.26711
202150_s_at	NEDD9	neural precursor cell expressed, developmentally down-regulated 9	+			2.23731		1.875		9.91326		4.43088		5.28708		4.04166			2.36314
233223_at	NEDD9	Neural precursor cell expressed, developmentally down-regulated 9	+			1.24423		1.15491		3.4662		2.78582		3.00126		2.83137			2.41215
207535_s_at	NFKB2	nuclear factor of kappa light polypeptide gene enhancer in B-cells 2 (p49/p100)	+		+	1.3651		2.50145		8.14252		5.96479		3.25512		5.08432			2.38453
209706_at	NKX3-1	NK3 transcription factor related, locus 1 (Drosophila)				1.1675		2.42019		9.03348		7.73747		3.73255		2.65781			3.19705
241031_at	NLF1	Nuclear localized factor 1		+		0.743346		6.9335		32.7571		44.0671		4.72447		3.19493			6.35568
204684_at	NPTX1	neuronal pentraxin I	+		+	0.66884		1.70895		4.11504		6.1525		2.40794		3.171			3.60017
205729_at	OSMR	oncostatin M receptor			+	1.79942		2.70649		13.1629		7.31511		4.86347		3.26099			2.70281
218589_at	P2RY5	purinergic receptor P2Y, G-protein coupled, 5			+	1.18208		1.16268		2.63702		2.23084		2.26804		2.66196			1.9187
1555167_s_at	PBEF1	pre-B-cell colony enhancing factor 1		+	+	0.90377		1.20096		2.94163		3.25485		2.44941		2.02358			2.71021
230536_at	PBX4	pre-B-cell leukemia transcription factor 4				1.76236		1.23547		3.78245		2.14625		3.06154		3.23188			1.73718
239443_at	PCDHB6	protocadherin beta 6				0.95767		1.16223		2.81298		2.93731		2.42032		2.31497			2.52731
218319_at	PELI1	pellino homolog 1 (Drosophila)	+			1.29581		1.87528		4.11291		3.17401		2.19323		2.07504			1.69255
225688_s_at	PHLDB2	pleckstrin homology-like domain, family B, member 2		+	+	1.56645		2.29904		11.4053		7.28099		4.9609		6.64885			3.16697
205281_s_at	PIGA	phosphatidylinositol glycan, class A (paroxysmal nocturnal hemoglobinuria) /// phosphatidylinositol glycan, class A (paroxysmal nocturnal hemoglobinuria)				1.31288		1.51939		3.08329		2.3485		2.02929		2.07393			1.54569
203879_at	PIK3CD	phosphoinositide-3-kinase, catalytic, delta polypeptide /// phosphoinositide-3-kinase, catalytic, delta polypeptide	+		+	1.19809		1.23028		2.83737		2.36825		2.30627		2.19429			1.92496
211580_s_at	PIK3R3	phosphoinositide-3-kinase, regulatory subunit 3 (p55, gamma)	+		+	3.85127		1.40546		8.54486		2.21871		6.07977		5.52756			1.57864
211668_s_at	PLAU	plasminogen activator, urokinase /// plasminogen activator, urokinase				2.09778		1.22109		6.4421		3.07092		5.27571		5.00793			2.51491
205479_s_at	PLAU	plasminogen activator, urokinase				3.32188		1.5136		8.21021		2.47156		5.4243		3.5742			1.6329
211924_s_at	PLAUR	plasminogen activator, urokinase receptor /// plasminogen activator, urokinase receptor	+			1.49994		2.03214		17.0818		11.3883		8.40582		12.3242			5.60411
214866_at	PLAUR	plasminogen activator, urokinase receptor	+			1.24942		1.14368		4.30043		3.44195		3.76018		3.99285			3.00955
210845_s_at	PLAUR	plasminogen activator, urokinase receptor	+			1.78633		2.92107		22.0472		12.3422		7.54762		11.4576			4.22521
228230_at	PRIC285	peroxisomal proliferator-activated receptor A interacting complex 285				1.52464		1.16135		3.1081		2.03858		2.67627		2.17544			1.75535
207782_s_at	PSEN1	presenilin 1 (Alzheimer disease 3)	+			1.17544		0.98336		2.47918		2.10915		2.52113		2.79394			2.14484
211661_x_at	PTAFR	platelet-activating factor receptor /// platelet-activating factor receptor			+	1.67264		2.91366		13.1		7.8319		4.49605		8.31667			2.68799
206278_at	PTAFR	platelet-activating factor receptor				1.34482		1.81196		4.00075		2.97493		2.20797		3.232			1.64183
206157_at	PTX3	pentraxin-related gene, rapidly induced by IL-1 beta			+	1.02491		1.31643		4.31827		4.21333		3.28029		3.25195			3.20056
205174_s_at	QPCT	glutaminyl-peptide cyclotransferase (glutaminyl cyclase)	+			0.752344		1.54982		3.92606		5.21844		2.53324		2.12948			3.36713
219681_s_at	RAB11FIP1	RAB11 family interacting protein 1 (class I)	+			1.4242		1.05099		3.7813		2.65504		3.59785		3.83231			2.52623
225251_at	RAB24	RAB24, member RAS oncogene family			+	1.81896		1.54003		5.15822		2.83581		3.34943		3.64882			1.8414
230266_at	RAB7B	RAB7B, member RAS oncogene family				1.51633		1.11373		4.31146		2.84335		3.87119		3.19899			2.553
223322_at	RASSF5	Ras association (RalGDS/AF-6) domain family 5	+			0.550634		1.18022		2.94716		5.35231		2.49713		2.1255			4.535
1557081_at	RBM25	RNA binding motif protein 25	+			1.23941		0.983867		2.77749		2.24099		2.82304		2.96624			2.27773
238017_at	RDHE2	retinal short chain dehydrogenase reductase isoform 1				1.45798		1.69585		4.3745		3.0004		2.57953		3.20256			1.76925
243591_at	REV1L	REV1-like (yeast)				1.24142		1.07463		2.78172		2.24076		2.58853		2.11075			2.08514
219554_at	RHCG	Rh family, C glycoprotein	+			2.36571		1.06767		5.52064		2.33361		5.17075		5.19505			2.18571
241990_at	RHOV	ras homolog gene family, member V	+		+	1.46733		1.5508		4.29078		2.92421		2.76681		3.02036			1.88562
210056_at	RND1	Rho family GTPase 1			+	2.21088		3.32979		16.2231		7.33784		4.87211		6.32147			2.20369
233047_at	RP6-213H19.2	hypothetical protein LOC90167				0.956853		1.21084		3.81328		3.98523		3.14929		3.42924			3.2913
205863_at	S100A12	S100 calcium binding protein A12 (calgranulin C) /// S100 calcium binding protein A12 (calgranulin C)		+		0.970506		1.12552		3.3418		3.44336		2.96911		3.02723			3.05934
206027_at	S100A3	S100 calcium binding protein A3				1.19565		1.23283		3.82345		3.19779		3.10136		2.94335			2.59386
205916_at	S100A7	S100 calcium binding protein A7 (psoriasin 1)				0.964599		1.31309		6.13286		6.35794		4.67057		2.9783			4.84199
202917_s_at	S100A8	S100 calcium binding protein A8 (calgranulin A)		+		1.49177		11.2164		36.9431		24.7646		3.29367		4.73394			2.20789
214370_at	S100A8	S100 calcium binding protein A8 (calgranulin A)		+		0.98586		1.4176		3.96764		4.02455		2.79884		3.10534			2.83899
203535_at	S100A9	S100 calcium binding protein A9 (calgranulin B)	+	+		1.73123		3.0609		18.5728		10.7281		6.06777		5.18599			3.5049
210592_s_at	SAT1	spermidine/spermine N1-acetyltransferase 1	+	+	+	2.76317		2.94274		12.647		4.57699		4.29768		6.43541			1.55535
213988_s_at	SAT1	spermidine/spermine N1-acetyltransferase 1	+	+	+	2.27268		2.54702		12.6499		5.56609		4.96657		7.82304			2.18534
230333_at	SAT1	spermidine/spermine N1-acetyltransferase 1	+	+	+	2.32855		6.5322		55.5606		23.8607		8.50565		15.4997			3.65277
235272_at	SBSN	suprabasin				0.866292		0.807728		2.06821		2.38743		2.56053		2.16743			2.95574
233565_s_at	SDCBP2	syndecan binding protein (syntenin) 2			+	1.39419		1.10268		3.99601		2.86618		3.62392		3.73272			2.59929
202376_at	SERPINA3	serpin peptidase inhibitor, clade A (alpha-1 antiproteinase, antitrypsin), member 3			+	1.18747		8.81715		17.9374		15.1056		2.03437		2.97856			1.7132
206034_at	SERPINB8	serpin peptidase inhibitor, clade B (ovalbumin), member 8	+			1.72398		2.59952		6.8248		3.95875		2.62541		2.04389			1.52288
239512_at	SFRS4	splicing factor, arginine/serine-rich 4				0.84205		0.879319		1.79594		2.13282		2.04242		2.12539			2.42553
244780_at	SGPP2	sphingosine-1-phosphate phosphotase 2			+	0.885237		1.43021		3.32637		3.7576		2.3258		2.82342			2.62732
218066_at	SLC12A7	solute carrier family 12 (potassium/chloride transporters), member 7	+			1.24098		1.83347		3.70969		2.98933		2.02332		2.08047			1.63042
1557918_s_at	SLC16A1	solute carrier family 16 (monocarboxylic acid transporters), member 1			+	0.843019		0.939527		1.93979		2.30101		2.06465		2.22022			2.44911
207626_s_at	SLC7A2	solute carrier family 7 (cationic amino acid transporter, y+ system), member 2				0.851765		0.842812		1.70478		2.00146		2.02272		3.15814			2.37474
1557078_at	SLFN5	schlafen family member 5	+			1.02797		1.64775		7.94902		7.73276		4.82416		4.23467			4.69291
1553055_a_at	SLFN5	schlafen family member 5	+	+		1.08662		1.2572		10.9827		10.1072		8.73591		5.82669			8.03951
224149_x_at	SLMAP	sarcolemma associated protein	+			1.2808		1.51169		3.11511		2.43215		2.06067		2.21211			1.60889
205397_x_at	SMAD3	SMAD, mothers against DPP homolog 3 (Drosophila)	+		+	1.29663		1.35145		3.85024		2.96943		2.84896		2.06404			2.19721
205396_at	SMAD3	SMAD, mothers against DPP homolog 3 (Drosophila)	+		+	1.20002		1.30216		2.70565		2.25467		2.07782		2.00151			1.73149
236370_at	SMURF1	SMAD specific E3 ubiquitin protein ligase 1				0.855189		0.895289		2.18317		2.55286		2.43851		2.37892			2.85143
216841_s_at	SOD2	superoxide dismutase 2, mitochondrial			+	0.686827		1.57501		4.66824		6.79682		2.96394		2.47593			4.31541
215223_s_at	SOD2	superoxide dismutase 2, mitochondrial			+	0.661335		1.76606		4.46719		6.75481		2.52946		2.08884			3.82479
206748_s_at	SPAG9	sperm associated antigen 9				1.1342		0.945726		3.03777		2.67833		3.21211		3.53573			2.83204
226075_at	SPSB1	splA/ryanodine receptor domain and SOCS box containing 1				1.23252		1.0543		2.60047		2.10988		2.46654		2.20531			2.00122
219677_at	SPSB1	splA/ryanodine receptor domain and SOCS box containing 1				1.35124		1.2535		2.85616		2.11373		2.27855		2.11084			1.68627
217995_at	SQRDL	sulfide quinone reductase-like (yeast)				0.960036		1.59584		3.69779		3.85172		2.31715		3.04559			2.41361
AFFX-HUMISGF3A/M97935_MA_at	STAT1	signal transducer and activator of transcription 1, 91kDa	+		+	1.10197		1.08312		2.32594		2.11071		2.14744		2.43924			1.94872
225987_at	STEAP4	STEAP family member 4		+		0.976094		1.58747		3.23663		3.3159		2.03886		2.23105			2.0888
235670_at	STX11	Syntaxin 11				1.39733		4.56513		12.0005		8.58814		2.62873		2.0404			1.88125
220613_s_at	SYTL2	synaptotagmin-like 2			+	2.71065		1.279		7.50926		2.77029		5.8712		4.70503			2.16598
215241_at	TMEM16C	transmembrane protein 16C				1.25359		1.74689		3.73279		2.97767		2.13682		2.87969			1.70456
214657_s_at	TNCRNA	Trophoblast-derived noncoding RNA				2.13699		1.21006		5.36551		2.51078		4.43408		4.58276			2.07492
224566_at	TNCRNA	trophoblast-derived noncoding RNA				2.39922		1.29147		5.33177		2.22229		4.12843		3.26139			1.72074
202510_s_at	TNFAIP2	tumor necrosis factor, alpha-induced protein 2	+			1.17756		3.37505		10.615		9.01438		3.14514		2.61266			2.67089
210260_s_at	TNFAIP8	tumor necrosis factor, alpha-induced protein 8	+			1.52433		2.04296		12.8501		8.43001		6.28998		5.37852			4.12638
208296_x_at	TNFAIP8	tumor necrosis factor, alpha-induced protein 8	+			1.49939		1.97566		11.3821		7.59114		5.76117		4.70253			3.84233
205599_at	TRAF1	TNF receptor-associated factor 1	+			1.05136		0.989526		2.76496		2.62988		2.79422		2.57278			2.65772
202478_at	TRIB2	tribbles homolog 2 (Drosophila)			+	1.84395		1.08283		5.32023		2.88524		4.91327		4.88946			2.66454
213293_s_at	TRIM22	tripartite motif-containing 22	+			2.46893		0.997747		5.33082		2.15916		5.34286		4.93972			2.16404
224806_at	TRIM25	tripartite motif-containing 25				0.834085		1.23431		3.62428		4.34521		2.93627		2.19535			3.52035
1568592_at	TRIM69	tripartite motif-containing 69				0.65385		0.926449		1.90985		2.92093		2.06147		2.21853			3.15282
213174_at	TTC9	tetratricopeptide repeat domain 9	+			1.60336		1.32649		4.29601		2.67938		3.23862		3.28724			2.0199
213172_at	TTC9	tetratricopeptide repeat domain 9	+			1.1839		1.28778		3.66301		3.09403		2.84444		2.86666			2.40261
204141_at	TUBB2A	tubulin, beta 2A				1.92203		1.45375		5.9931		3.11811		4.1225		2.16789			2.14487
229483_at	UBE2H	Ubiquitin-conjugating enzyme E2H (UBC8 homolog, yeast)	+			1.19567		0.95051		2.92617		2.44731		3.07853		2.77929			2.57473
216173_at	URG4	Up-regulated gene 4				0.760903		0.768417		1.71325		2.25161		2.22959		2.49312			2.93019
239387_at	UVRAG	UV radiation resistance associated gene	+			1.01677		1.34854		3.68926		3.62842		2.73575		2.81549			2.69064
219740_at	VASH2	vasohibin 2				0.704207		1.00274		4.27579		6.07179		4.26412		3.1902			6.05521
235023_at	VPS13C	Vacuolar protein sorting 13 homolog C (S. cerevisiae)	+			1.0028		0.93977		2.9006		2.89249		3.08649		2.1805			3.07787
208606_s_at	WNT4	wingless-type MMTV integration site family, member 4 /// wingless-type MMTV integration site family, member 4				1.5041		2.85821		15.496		10.3025		5.42156		4.92786			3.60452
201295_s_at	WSB1	WD repeat and SOCS box-containing 1	+			3.85764		0.792961		8.34932		2.16436		10.5293		12.423			2.72946
231899_at	ZC3H12C	zinc finger CCCH-type containing 12C	+			0.836412		2.24315		5.20695		6.22534		2.32126		2.96354			2.77526
239757_at	ZFAND6	zinc finger, AN1-type domain 6				0.870448		0.676207		2.31233		2.65649		3.41956		2.48337			3.92851
1569459_a_at	ZNF451	Zinc finger protein 451	+			1.20398		1.17366		2.51861		2.09191		2.14594		2.11486			1.78238
204148_s_at	ZP3 /// POMZP3	zona pellucida glycoprotein 3 (sperm receptor) /// POM (POM121 homolog, rat) and ZP3 fusion				1.09324		1.28425		3.51838		3.21831		2.73963		3.1604			2.50598

## Sheet: Sheet1
	ADRA2A
	APOL2
	ATP6V1C2
	BBC3
	BCL2A1
	BF
	BIRC3
	BPGM
	C11orf17
	C22orf1
	C9orf19
	CCL20
	CD47
	CSF1
	CX3CL1
	CXCL11
	DDX58
	DUSP10
	EBI3
	EHD1
	EHF
	FLJ38725
	GFPT2
	HLA-B
	HMGCS1
	ICAM1
	IFIH1
	IFNGR1
	IL15
	IL1R2
	IL6
	IRAK2
	IRF1
	ISG20
	ITGAV
	ITGB8
	KLF6
	LAMC1
	LCN2
	LDLR
	LYN
	MGC42105
	MICAL2
	MTMR1
	MXD1
	MYCPBP
	NFKB2
	NPTX1
	OSMR
	P2RY5
	PBEF1
	PHLDB2
	PIK3CD
	PIK3R3
	PTAFR
	PTX3
	RAB24
	RHOV
	RND1
	SAT
	SDCBP2
	SERPINA3
	SGPP2
	SLC16A1
	SOD2
	STAT1
	SYTL2
	TGFBRAP1
	TRIB2
	UBD
